# Supplementary material for: The Fabrication of Polyimide-Based Tunable Charge Traps Ternary Memristors Doped with Ni-Co Coated Carbon Composite Nanofibers
Source: Polymers (Basel). 2024 Oct 25;16(21):2993. doi: 10.3390/polym16212993 (PMC11548601; doi:10.3390/polym16212993)
Supplement: Supplementary file 1 [file polymers-16-02993-s001.zip]

Archive with 1 entries (1 files):
- polymers-3207393-supplementary.pdf
